# Supplementary material for: Gestational diabetes mellitus: Case definition & guidelines for data collection, analysis, and presentation of immunization safety data
Source: Vaccine. 2017 Dec 4;35(48Part A):6555–62. doi: 10.1016/j.vaccine.2017.01.043 (PMC5710985; doi:10.1016/j.vaccine.2017.01.043)
Supplement: Supplementary data 2 [file mmc2.xlsx]

## Sheet: Form responses 1
Timestamp	Please provide your email.	Professional background	Are you currently involved in / working on immunisation in pregnancy clinical trials or observational studies?	1.a. Do you agree with the rationale of the case definition?	1.b. If no / do not know, explain why.	1.c. Comments?	2.a. Does the preamble clearly describe the intended use of the definition?	2.b. If no / do not know, explain why.	2.c. Comments?	3.a. Do you agree with Level 1 of diagnostic certainty?	3.b. If no / do not know, explain why.	3.c. Comments?	4.a. Do you agree with Level 2 of diagnostic certainty?	4.b. If no / do not know, explain why.	4.c. Comments?	5.a. Do you agree with Level 3 of diagnostic certainty?	5.b. If no / do not know, explain why.	5.c. Comments?	6.a. Do you agree with the footnotes of the case definition?	6.b. If no / do not know, explain why.	6.c. Comments?	7.a. Is the definition applicable in your setting?	7.b. If no / do not know, explain why.	7.c. Comments?	8.a. Do you agree with the guidelines?	8.b. If no / do not know, explain why.	8.c. Comments?	9. Any general comments?	First, we would like to obtain some information about the trial / study you are involved in.	- Study number:	- Trial registry ID (cinical trial.gov):	- Randomised trial / observational study?	- Is the study prospective / retrospective?	- Which vaccine is being studied in the study?	- Which country(ies) is the study being conducted in?	- What was / is the starting date (start study period)?	- Is it a multi-centre / single centre study?	- How is the study population defined?	- When does follow-up stop for the mothers? (months / years after immunisation)	- When does follow-up stop for the neonates? (e.g. months / years after birth)	- Any other key information you deem relevant?	1.a. Do you agree with the rationale of the case definition?		1.b. If no / do not know, explain why.	1.c. Comments?	2.a. Do you agree with the definition?	2.b. If no / do not know, explain why.	2.c. Comments?	3.a. Based on your study setting and the procedures / diagnostic requirements for the different levels of certainty in the case definition, would you be able to obtain all levels of certainty?
2016-07-14 15:54:44	diane.m.harper@gmail.com	Healthcare provider	No, but I am interested to review the case definition	Yes			Yes			Yes			Yes			Yes			Yes			Yes			Yes
2016-08-03 21:47:19	davidnalin@aol.com	Academic organisation	No, but I am interested to review the case definition	Yes		One problem with the rationale of this and also many other definitions in the series, is that they focus only on the possibility of adverse events after vaccination, and ignore possible beneficial effects of vaccination. Particularly since many of the pregnancy related events being defined have little or mostly no biologic plausibility for being causally related to adverse outcomes of the type de…	Yes		1.In 1.2 the authors used the string term English in the Embase section but did not indicate whether they used the term in the second search. 2. In a universe in which there is no scientifically validated data on background rates of a given condition, whether geographically and ethnically proven or not, the type of data being collected here may not rise above the type of data accumulated in ordin…	Yes			Yes			Yes		Level 4 below Level 3 on p.11 is not labelled. Level 5 was omitted and should be added.	Yes			Yes			Do not know	1. In 3.1.2., initials are not adequate as identifiers since many individuals have the same initials. 2. in 3.1.3. The type of diluent and its lot number were omitted. The infants' name or identifier should be included.
2016-08-06 21:22:58	ebiereh@yahoo.com	Academic organisation	No, but I am interested to review the case definition				Yes			Yes			Yes						Yes			Yes			Yes
2016-08-13 19:42:27	info@simona-grahl-consulting.de	safety physician / member of EU QPPV network of consultants	No, but I am interested to review the case definition	Yes			Yes			Yes		South east Asian countries (where universal screening criteria apply due to high genetic predisposition) may necessitate practical diagnositc guidelines that meet the constraints of low-resourse settings. It could be that the case defintion(s) are not immediatly immplementable.	Yes			Yes			Yes						Yes			1) South east Asian countries (where universal screening criteria apply due to high genetic predisposition) may necessitate practical diagnositc guidelines that meet the constraints of low-resourse settings. It could be that the case defintion(s) are not immediatly immplementable. 2) United States Medical Licence Examination (USMLE) Boards have created/updated training materials for physicians wh…
2016-08-23 18:47:05	ibabarinsa@sidra.org	Research & Medical Centre	No, but I am interested to review the case definition	Yes			Yes		I would like to suggest to add, somewhere in Line 2 of Page 4/24: ' vaccination may also be administered inadvertently in the peri-conceptional period. The possible embryonic effects may yet be uncertain.'	Yes			Yes			Yes		Could the authors make some comment about 'Random blood glucose?' in settings where Oral Glucose Tolerance is not feasible or easy to ensure, say patients who simply become sick after the glucose drink?	Yes			Yes			Yes
2016-08-28 03:34:43	gretchen@airbubble.com	Healthcare provider	No, but I am interested to review the case definition	Yes		Given the large number of GDM patients with insulin resistance and elevated postprandial hyperglycemia, and minimal fasting elevations, please address what the literature says about why you are not using postprandial hyperglycemia to follow/diagnose GDM in a low resource population where following fasting and postprandial sugars by fingerstick may be the standard instead of a diagnostic test. (th…	Yes			Yes		of course those presenting late to care (very common in immigrant and low income populations in US as well as low and middle income countries where women dont present until showing will bias your GDM definition ot include those women who were preexisting but didnt have first trimester screening. this will give a falsely high association between vaccination and GDM in populations where prevalence …	Yes			Yes		what about those who have no measurement or care in the first trimester. will you consider absence of testing and absence of diagnosis prior to still meet the level 1-3 case definitions.?	Yes			Do not know		the postprandial hyperglycemia could be useful in low resource settings where diagnostic glucose load testing is not available.	Yes			Page 16 under item 21: add to e.g. those methods of measurement more pertinent to GDM by the criteria: serum sampling, fingerstick, Punctuation missing under notes for guidelines item 2.
			Y	5			6			6			6			5			6			4			5																0	0				0			0
			N	0			0			0			0			0			0			0			0																0	0				0			0
			DNK	0			0			0			0			0			0			1			1																0	0				0			0
[truncated: 13 more columns]

## Sheet: Rebuttal
Question	Review feedback		Work group responses
1.a. Do you agree with the rationale of the case definition?	Yes	5
	No	0
	Do not know	0
1.b. If no / do not know, explain why.
1.c. Comments?	One problem with the rationale of this and also many other definitions in the series, is that they focus only on the possibility of adverse events after vaccination, and ignore possible beneficial effects of vaccination. Particularly since many of the pregnancy related events being defined have little or mostly no biologic plausibility for being causally related to adverse outcomes of the type de…		Thank you for this comment. Since this project is about adverse effects of vaccines, we have focused on those, however, favorable effects are possible. The association between vaccines and GDM (whether negative or positive) is unknown. Clarification has been added to the manuscript.
	Given the large number of GDM patients with insulin resistance and elevated postprandial hyperglycemia, and minimal fasting elevations, please address what the literature says about why you are not using postprandial hyperglycemia to follow/diagnose GDM in a low resource population where following fasting and postprandial sugars by fingerstick may be the standard instead of a diagnostic test. (th…		In the diagnosis of GDM, we consulted multiple sources including WHO and FIGO criteria that have been updated in the last years. Fasting blood glucose is an accepted method to diagnose GDM. Postprandial methods, while important in the treatment of GDM, are currently not recommended for use in the diagnosis of GDM (unless following a 75 or 100 gram glucose load). Postprandial blood glucose levels …
2.a. Does the preamble clearly describe the intended use of the definition?	Yes	6
	No	0
	Do not know	0
2.b. If no / do not know, explain why.
2.c. Comments?	1.In 1.2 the authors used the string term English in the Embase section but did not indicate whether they used the term in the second search. 2. In a universe in which there is no scientifically validated data on background rates of a given condition, whether geographically and ethnically proven or not, the type of data being collected here may not rise above the type of data accumulated in ordin…		1. The string term "English" was not part of the second search and was not used in this search. 2. As these vaccination research trials are conducted in multiple countries, information regarding adverse events will be gather whether associated with vaccine administration or not. A side benefit of large trials may be to obtain an approximation of background rates of conditions such as GDM in a giv…
	I would like to suggest to add, somewhere in Line 2 of Page 4/24: ' vaccination may also be administered inadvertently in the peri-conceptional period. The possible embryonic effects may yet be uncertain.'		This sentence has been changed to refer specifically to vaccinations in pregnancy as they relate to the diagnosis of GDM.
3.a. Do you agree with Level 1 of diagnostic certainty?	Yes	6
	No	0
	Do not know	0
3.b. If no / do not know, explain why.
3.c. Comments?	South east Asian countries (where universal screening criteria apply due to high genetic predisposition) may necessitate practical diagnositc guidelines that meet the constraints of low-resourse settings. It could be that the case defintion(s) are not immediatly immplementable.		1. The goal of this project is to define GDM with a relatively reasonable level of certainty as a possible adverse outcome in vaccination trials. It is therefore important to have some certainty that GDM is present. Level 3 of diagnostic certainty involves an elevated fasting capillary blood glucose. This will be possible to obtain in most low resource settings.
	of course those presenting late to care (very common in immigrant and low income populations in US as well as low and middle income countries where women dont present until showing will bias your GDM definition ot include those women who were preexisting but didnt have first trimester screening. this will give a falsely high association between vaccination and GDM in populations where prevalence …		2. The question of pre-existing versus gestational diabetes in those presenting late to care presents a clinical problem in all resource settings. When pre-existing diabetes cannot be ruled out prior to vaccination, cases should not be recorded as GDM/AEFI related to vaccination. It is therefore important that participants have at minimum a fasting glucose level drawn prior to participation in va…
4.a. Do you agree with Level 2 of diagnostic certainty?	Yes	6
	No	0
	Do not know	0
4.b. If no / do not know, explain why.
4.c. Comments?
5.a. Do you agree with Level 3 of diagnostic certainty?	Yes	5
	No	0
	Do not know	0
5.b. If no / do not know, explain why.
5.c. Comments?	Level 4 below Level 3 on p.11 is not labelled. Level 5 was omitted and should be added.		We do not have levels 4 or 5 of certainty for GDM
6.a. Do you agree with the footnotes of the case definition?	Yes	6
	No	0
	Do not know	0
6.b. If no / do not know, explain why.
6.c. Comments?
7.a. Is the definition applicable in your setting?	Yes	4
	No	0
	Do not know	1
7.b. If no / do not know, explain why.
7.c. Comments?	the postprandial hyperglycemia could be useful in low resource settings where diagnostic glucose load testing is not available.		See comments above. In low resource settins, level 3 of certainty (elevated fasting glucose level) can be utilized.
8.a. Do you agree with the guidelines?	Yes	5
	No	0
	Do not know	1
8.b. If no / do not know, explain why.	1. In 3.1.2., initials are not adequate as identifiers since many individuals have the same initials. 2. in 3.1.3. The type of diluent and its lot number were omitted. The infants' name or identifier should be included.		1. Additional details have been added. Patient subject number, MR numbers, or alphanumeric codes 2. Diluent was added. 3. Infant name/identifier were added.
8.c. Comments?
9. Any general comments?	1) South east Asian countries (where universal screening criteria apply due to high genetic predisposition) may necessitate practical diagnositc guidelines that meet the constraints of low-resourse settings. It could be that the case defintion(s) are not immediatly immplementable. 2) United States Medical Licence Examination (USMLE) Boards have created/updated training materials for physicians wh…		1. For Southeast Asian countries and other low resource countries, level 3 of diagnostic certainty (with elevated fasting glucose level) should be feasible if an oral glucose tolerance test is not. 2. Thank you for this additional resource. We have consulted recent guidelines from the WHO (2013), FIGO (2015), IADPSG, as well as country specific guidelines for the GDM case definition.
	Page 16 under item 21: add to e.g. those methods of measurement more pertinent to GDM by the criteria: serum sampling, fingerstick, Punctuation missing under notes for guidelines item 2.		Thank you. These were added.
2.a. Do you agree with the definition?	Yes	0
	No	0
	Do not know	0
2.b. If no / do not know, explain why.
2.c. Comments?
3.a. Based on your study setting and the procedures / diagnostic requirements for the different levels of certainty in the case definition, would you be able to obtain all levels of certainty?	Yes	0
	No	0
	Do not know	0
3.b. If no / do not know, explain which level(s) would not be applicable and why (e.g. not having all procedures available in countries where study is done / retrospective assessment of charts would not allow information / exclusion / negative criteria to be found consistently)
3.c. Comments?
5.a. How much would the use of case definitions such as this one potentially improve your study?
5.b. Comments?
6. What additional documents would you wish GAIA to develop for your study in order to achieve harmonisation of safety assessment in maternal immunisation studies?
7. Any other comments you would like to share?
